# Supplementary material for: Valorization of Vetiver Root Biochar in Eco-Friendly Reinforced Concrete: Mechanical, Economic, and Environmental Performance
Source: Materials (Basel). 2023 Mar 22;16(6):2522. doi: 10.3390/ma16062522 (PMC10056510; doi:10.3390/ma16062522)
Supplement: Supplementary file 1 [file materials-16-02522-s001.zip]

Archive with 1 entries (1 files):
- materials-2259702-supplementary.pdf
